# Supplementary material for: RNY1 Is Heterogeneously Partitioned in Inflamed Airway Fluid and Modulates Pro‐Inflammatory Macrophage Transcriptional Programming
Source: J Extracell Biol. 2026 Jul 3;5(7):e70162. doi: 10.1002/jex2.70162 (PMC13329265; doi:10.1002/jex2.70162)
Supplement: Supplementary file 1 — Supporting information: jex270162‐sup‐0001‐TableS1.xlsx [file JEX2-5-e70162-s008.xlsx]

## Sheet: Sheet1
qPCR primers
Target	Forward primer sequence	Reverse primer sequence
RNY1	GGCTGGTCCGAAGGTAGTGA	mRQ 3' primer ( Included in Mir-x first strand synthesis kit, takara bio, cat. no. 638313)
RNY3	GGTTGGTCCGAGAGTAGTGGTGTTTA	mRQ 3' primer (Included in Mir-x first strand synthesis kit, takara bio, cat. no. 638313)
U6	U6 5' primer (Included in Mir-x first strand synthesis kit, takara bio, cat. no. 638313)	U6 3' primer ((Included in Mir-x first strand synthesis kit, takara bio, cat. no. 638313)
5.8s	ATCGTAGGCACCGCTACGCCTGTCTG	mRQ 3' primer ( Included in Mir-x first strand synthesis kit, takara bio, cat. no. 638313)
Mx1	CTGGAAGCACTGTCTGGAGT	ACTTTGCCTCTCCACTCCTC
Ifit1	TACAGGCTGGAGTGTGCTGAGA	CTCCACTTTCAGAGCCTTCGCA
Cxcl10	GCCGTCATTTTCTGCCTC A	CGTCCTTGCGAGAGG GATC
Ccl2	CTGGAGCAATCCACGTGTTGG	CATTCCTTCTTCCCCTCAGC
Edn1	CCCAAAGTACCATGCAGAAAAG	GATGCCTTGATGCTATTGCTG
Rab14	ATGGCAACTGCACCGTACAA	CTCCGTGTAACCGCTCTGA
Arpc2	AGACACAGATGCTGCTGTGGGT	GTGGTAGTGCAGATAGTCCCGG
Ctlc	CATTCGCTTTCAGGAGCATC	CCAATGTTTGCTGGGTTGAT
